# Supplementary material for: Anti-Inflammatory, Antioxidant, and Antifibrotic Effects of Gingival-Derived MSCs on Bleomycin-Induced Pulmonary Fibrosis in Mice
Source: Int J Mol Sci. 2021 Dec 22;23(1):99. doi: 10.3390/ijms23010099 (PMC8745316; doi:10.3390/ijms23010099)
Supplement: Supplementary file 1 [file ijms-23-00099-s001.zip]

Archive with 1 entries (1 files):
- ijms-1362260-supplementary.pdf
